# Supplementary material for: Mild Heat Stress Alters the Physical State and Structure of Membranes in Triacylglycerol-Deficient Fission Yeast, Schizosaccharomyces pombe
Source: Cells. 2024 Sep 13;13(18):1543. doi: 10.3390/cells13181543 (PMC11430649; doi:10.3390/cells13181543)
Supplement: Supplementary file 1 [file cells-13-01543-s001.zip]

Archive with 1 entries (1 files):
- cells-3179698-supplementary.pdf
